# Supplementary material for: ClNAC100 Is a NAC Transcription Factor of Chinese Fir in Response to Phosphate Starvation
Source: Int J Mol Sci. 2023 Jun 22;24(13):10486. doi: 10.3390/ijms241310486 (PMC10341961; doi:10.3390/ijms241310486)
Supplement: Supplementary file 1 [file ijms-24-10486-s001.zip]

Archive with 3 entries (3 files):
- CDS sequence and promoter sequence of ClNAC100.pdf
- Prediction of cis-elements in the ClNAC100 promote.xlsx
- The primers used in this experiment.xlsx
