# Supplementary material for: ClNAC100 Is a NAC Transcription Factor of Chinese Fir in Response to Phosphate Starvation
Source: Int J Mol Sci. 2023 Jun 22;24(13):10486. doi: 10.3390/ijms241310486 (PMC10341961; doi:10.3390/ijms241310486)
Supplement: Supplementary file 1 [file ijms-24-10486-s001.zip › Prediction of cis-elements in the ClNAC100 promote.xlsx]

## Sheet: Sheet1
gene	site	cis-elements
ClNAC100	76	STRE
ClNAC100	443	MYC
ClNAC100	455	AAGAA-motif
ClNAC100	502	TCT-motif
ClNAC100	668	TCCC-motif
ClNAC100	743	LTR
ClNAC100	842	W box
ClNAC100	893	Sp1
ClNAC100	992	MYC
ClNAC100	1001	ABRE
ClNAC100	1113	WUN-motif
ClNAC100	1132	as-1
ClNAC100	1132	TGACG-motif
ClNAC100	1146	CGTCA-motif
ClNAC100	1211	Myb-binding site
ClNAC100	1280	GC-motif
ClNAC100	1297	TGA-element
ClNAC100	1308	GT1-motif
ClNAC100	1350	Box II
ClNAC100	1352	ABRE
ClNAC100	1384	as-1
ClNAC100	1384	TGACG-motif
ClNAC100	1389	ABRE
ClNAC100	1465	AAGAA-motif
ClNAC100	1475	I-box
ClNAC100	1544	as-1
ClNAC100	1544	TGACG-motif
ClNAC100	1546	ABRE
ClNAC100	1588	as-1
ClNAC100	1588	TGACG-motif
ClNAC100	1590	ABRE
ClNAC100	1625	STRE
ClNAC100	1700	STRE
ClNAC100	1963	AAGAA-motif
ClNAC100	2047	Myb
ClNAC100	2047	MBS
