# Supplementary material for: ClNAC100 Is a NAC Transcription Factor of Chinese Fir in Response to Phosphate Starvation
Source: Int J Mol Sci. 2023 Jun 22;24(13):10486. doi: 10.3390/ijms241310486 (PMC10341961; doi:10.3390/ijms241310486)
Supplement: Supplementary file 1 [file ijms-24-10486-s001.zip › The primers used in this experiment.xlsx]

## Sheet: Sheet1
experiment	primer	primer name
Clone of ClNAC100	ClNAC100-F	TGGGAAATGAATGCAAAATACAGATC
	ClNAC100-R	ATTTGAGGGGACGTAAGGTGACGATT
Genome Walking	SP1	AATTCCTCATCCATGGGATGGAACCT
	SP2	TGCAGGCAAAACTGCTATCAAGAACC
	SP3	TAGATCCCAAGGCTCACACTTGTTCA
RT-qPCR	ClNAC100-F	GAGCCTTGGGATCTACCAGC
	ClNAC100-R	GGAGTGGAGAAGCAGGTCAC
	ClActin-F	CTCTCTCAGCACCTTCGAGCAG
	ClActin-R	TCCACATACAACCGCTCCACTG
Transactivation Activity Analysis	BD-NAC-F	ATGGCCATGGAGGCCGAATTCATGGAGGCCATGAATGGGAAGAT
	BD-NAC-R	CCGCTGCAGGTCGACGGATCCTCAGTAGGAAGACCAGAAATCT
	BD-N-NAC-F	ATGGCCATGGAGGCCGAATTCATGGAGGCCATGAATGGGAAGAT
	BD-N-NAC-R	CCGCTGCAGGTCGACGGATCCCAGGCGGTATTCATGCATTACCCAGT
	BD-C-NAC-F	ATGGCCATGGAGGCCGAATTCGAGGGCAAGTTTTCCTATTCCA
	BD-C-NAC-R	CCGCTGCAGGTCGACGGATCCTCAGTAGGAAGACCAGAAATCT
Promoter Activity Analysis	P1-F	GACCATGATTACGCCAAGCTTAGGTGAATGTATTGGAATATGTGTG
	P2-F	GACCATGATTACGCCAAGCTTAATCTCCCTTTCTTCAATGGATGGT
	P3-F	GACCATGATTACGCCAAGCTTTGACGCCATATTTTCGTCAGTCAT
	P4-F	GACCATGATTACGCCAAGCTTCGGGGATACGTTGGGTTAGA
	Pro-R	GGACTGACCACCCGGGGATCCTCTATACTACACACACGAGCAA
